# Supplementary material for: Dual Effects of Korean Red Ginseng on Astrocytes and Neural Stem Cells in Traumatic Brain Injury: The HO-1–Tom20 Axis as a Putative Target for Mitochondrial Function
Source: Cells. 2022 Mar 4;11(5):892. doi: 10.3390/cells11050892 (PMC8909112; doi:10.3390/cells11050892)
Supplement: Supplementary file 1 [file cells-11-00892-s001.zip]

Archive with 1 entries (1 files):
- cells-1595099-supplementary.pdf
